# Supplementary material for: Microtubules restrict F-actin polymerization to the immune synapse via GEF-H1 to maintain polarity in lymphocytes
Source: eLife. 2022 Sep 16;11:e78330. doi: 10.7554/eLife.78330 (PMC9592083; doi:10.7554/eLife.78330)
Supplement: Figure 1—figure supplement 1—source data 1. [file elife-78330-fig1-figsupp1-data1.zip › Figure1_FigureSupplement1_SourceData1/Figure1_FigureSupplement1A.xlsx]

## Sheet: Feuil1
Enrichment in EXOC7 at the immune synapse (within 1µm/total)
0-5min	45min
0.129	0.179
0.175	0.217
0.117	0.177
0.207	0.184
0.151	0.172
0.155	0.123
0.095	0.236
0.271	0.309
0.291	0.209
0.191	0.252
0.212	0.194
0.076	0.158
0.103	0.174
0.122	0.171
0.147	0.231
0.208
0.114	0.095
0.232	0.175
0.091	0.158
0.146	0.247
0.072	0.199
0.096	0.155
0.067	0.195
0.073	0.205
0.098	0.16
0.09	0.096
	0.132
	0.098
	0.177
	0.061
	0.182
