# Supplementary material for: Microtubules restrict F-actin polymerization to the immune synapse via GEF-H1 to maintain polarity in lymphocytes
Source: eLife. 2022 Sep 16;11:e78330. doi: 10.7554/eLife.78330 (PMC9592083; doi:10.7554/eLife.78330)
Supplement: Figure 1—figure supplement 1—source data 1. [file elife-78330-fig1-figsupp1-data1.zip › Figure1_FigureSupplement1_SourceData1/Figure1_FigureSupplement1E.xlsx]

## Sheet: Feuil1
LifeAct-GFP enrichment at the immune synapse of primary B cells (2µm/total / t0)
Time (min)	BSA					aIgM
0	1	1	1			1	1	1	1	1	1	1	1	1	1	1	1	1	1	1	1	1
0.75	1.04865	0.950413	0.928571			0.971564	1.07692	3.27848	1.76027	0.871795	1.61502	2.04545	2.5	3.54651	1.43655	1.13127	1.19383	0.996835	1.07383	1.00515	1.22289	1.26515
1.5	1.00541	1.04132	1.11607			0.853081	1.35043	1.83544	1.29452	0.64359	1.64319	1.86364	2.73529	2.98837	1.66497	1.18919	1.4185	0.85443	1.16107	1.02062	1.40361	1.05051
2.25	0.940541	1.00826	0.973214			0.620853	1.22222	1.5443	1.16438	0.692308	1.12207	2.18182	2.72059	2.5814	1.50761	1.04633	1.35242	0.898734	0.838926	1.02062	1.28916	0.883838
3	1.22162	0.892562	1.1875			0.56872	1.21368	1.60759	1.00685	0.635897	1.32394	3.29545	2.58824	2.69767	1.43147	0.440154	1.27753	1.26582	1.03356	1.00515	1.26506	0.964646
3.75	0.978378	0.867769	0.973214			0.635071	1.11966	1.68354	0.993151	0.648718	1.47887	4.56818	2.38235	2.82558	1.50254	0.532819	1.54185	1.0443	0.704698	0.984536	1.14458	0.909091
4.5	0.243243	0.966942	1.22321			0.611374	1.35043	1.37975	0.993151	0.633333	1.39906	3.06818	2.36765	2.90698	1.52284	0.416988	1.38767	1.00316	0.818792	0.984536	1.10843	0.79798
5.25	0.367568		1.21429			0.744076	1.36752	1.79747	1.09589	0.528205	1.16432	3.63636	2.33824	2.46512		0.351351	1.40088	1.02532	0.825503	1.00515	1.00602	0.752525
6	0.616216		1.10714			0.526066	1.2735	1.51899	1.28767	0.553846	1.07042	4.88636	2.36765	2.83721		0.370656	0.85022	1.01266	0.791946	0.969072	1.00602	0.90404
6.75	0.264865		0.991071			0.535545	1	2.50633	1.07534	0.766667	0.981221	2.68182	1.95588	2.48837		0.389961	1.54626	1.00633	0.932886	0.974227	1.04819	0.916667
7.5	0.32973		0.696429			0.483412	0.820513	2.13924	0.910959	0.779487	1.30047	4.20455	1.41176	2.0814		0.420849	1.39207	0.962025	0.973154	0.958763	0.891566	0.929293
8.25	0.621622		1.09821			0.364929	2.35043	2.13924	0.773973		1.7277	3.36364	1.01471	2.13953		0.521236	1	0.984177	0.825503	0.948454	0.849398	0.760101
9	0.464865		0.901786			0.43128	1.03419	1.94937	0.636986		1.56338	3.93182	1.07353	2.22093			0.837004	0.857595	0.644295	0.938144	0.837349	0.820707
9.75	0.281081		0.794643			0.42654	1.46154	2.05063	0.589041		1.32394	2.77273	1.5				0.867841	0.857595	0.557047	0.92268	0.771084	0.871212
10.5	0.583784		0.901786			0.331754	0.897436	1.93671	0.650685		1.15962	2.40909					0.797357	0.955696	0.677852	0.943299	0.73494	0.835859
