# Supplementary material for: Microtubules restrict F-actin polymerization to the immune synapse via GEF-H1 to maintain polarity in lymphocytes
Source: eLife. 2022 Sep 16;11:e78330. doi: 10.7554/eLife.78330 (PMC9592083; doi:10.7554/eLife.78330)
Supplement: Figure 2—source data 1. [file elife-78330-fig2-data1.zip]

Archive with 8 entries (7 files):
- Figure2_SourceData1/
- Figure2_SourceData1/Figure2A.xlsx
- Figure2_SourceData1/Figure2B.xlsx
- Figure2_SourceData1/Figure2C.xlsx
- Figure2_SourceData1/Figure2D.xlsx
- Figure2_SourceData1/Figure2E.xlsx
- Figure2_SourceData1/Figure2F.xlsx
- Figure2_SourceData1/Figure2G.xlsx
