# Supplementary material for: Microtubules restrict F-actin polymerization to the immune synapse via GEF-H1 to maintain polarity in lymphocytes
Source: eLife. 2022 Sep 16;11:e78330. doi: 10.7554/eLife.78330 (PMC9592083; doi:10.7554/eLife.78330)
Supplement: Figure 4—source data 1. [file elife-78330-fig4-data1.zip]

Archive with 7 entries (6 files):
- Figure4_SourceData1/
- Figure4_SourceData1/Figure4A.xlsx
- Figure4_SourceData1/Figure4B.xlsx
- Figure4_SourceData1/Figure4C.xlsx
- Figure4_SourceData1/Figure4D.xlsx
- Figure4_SourceData1/Figure4E_F.xlsx
- Figure4_SourceData1/Figure4G.xlsx
