# Supplementary material for: Microtubules restrict F-actin polymerization to the immune synapse via GEF-H1 to maintain polarity in lymphocytes
Source: eLife. 2022 Sep 16;11:e78330. doi: 10.7554/eLife.78330 (PMC9592083; doi:10.7554/eLife.78330)
Supplement: Figure 4—source data 1. [file elife-78330-fig4-data1.zip › Figure4_SourceData1/Figure4A.xlsx]

## Sheet: Sheet 1
Plateau Antigen Recruitment 25-30 min
DMSO	LatA 2uM
1.86091	1.75816
2.12594	1.23317
2.29208	1.96485
1.39101	1.2906
2.01338	1.41489
2.68043	2.21847
1.38258	1.16708
1.96914	1.51804
2.20342	0.945542
2.16789	1.04659
2.91662	0.908495
1.53533	1.23009
1.36165	2.02782
1.74458	1.25565
1.81727	1.71452
0.815536	1.21661
1.37149	1.66525
	2.38613
	0.930441
	1.74306
	1.37145
	2.07611
	1.23832
	1.28644
