# Supplementary material for: Microtubules restrict F-actin polymerization to the immune synapse via GEF-H1 to maintain polarity in lymphocytes
Source: eLife. 2022 Sep 16;11:e78330. doi: 10.7554/eLife.78330 (PMC9592083; doi:10.7554/eLife.78330)
Supplement: Figure 4—figure supplement 1—source data 1. [file elife-78330-fig4-figsupp1-data1.zip › Figure4_FigureSupplement1_SourceData1/Figure4-FigureSupplement1A.xlsx]

## Sheet: Sheet 1
Antigen Recruitment Plateau (Average 25-30 min)
DMSO	pnBlebb	MLSA1
1.78955	1.46179	1.8732
2.17264	1.6422	1.82086
2.01244	2.73781	1.60292
1.81024	1.50059	2.32359
1.75696	1.31014	1.55351
2.2049	1.68954	1.7554
2.20664	1.60798	1.61129
1.82399	1.24081	1.98997
1.57045	2.99725	1.34492
2.15809	0.914344	0.913155
3.99655	2.39391	1.60377
2.58848	2.09034	1.34572
1.65062	1.13017	1.61023
2.05556	1.53233
1.49305	2.26577
1.69107	1.41311
1.26916	1.5439
1.63403	1.15972
1.94484	3.05072
1.82697	2.34873
1.19567
2.03429
