# Supplementary material for: Microtubules restrict F-actin polymerization to the immune synapse via GEF-H1 to maintain polarity in lymphocytes
Source: eLife. 2022 Sep 16;11:e78330. doi: 10.7554/eLife.78330 (PMC9592083; doi:10.7554/eLife.78330)
Supplement: Figure 5—source data 1. [file elife-78330-fig5-data1.zip]

Archive with 8 entries (7 files):
- Figure5_SourceData1/
- Figure5_SourceData1/Figure5A.xlsx
- Figure5_SourceData1/Figure5B_C.xlsx
- Figure5_SourceData1/Figure5E_F.xlsx
- Figure5_SourceData1/Figure5G_H.xlsx
- Figure5_SourceData1/Figure5J.xlsx
- Figure5_SourceData1/Figure5K.xlsx
- Figure5_SourceData1/Figure5L.xlsx
