# Supplementary material for: Microtubules restrict F-actin polymerization to the immune synapse via GEF-H1 to maintain polarity in lymphocytes
Source: eLife. 2022 Sep 16;11:e78330. doi: 10.7554/eLife.78330 (PMC9592083; doi:10.7554/eLife.78330)
Supplement: Figure 5—source data 1. [file elife-78330-fig5-data1.zip › Figure5_SourceData1/Figure5E_F.xlsx]

## Sheet: 5E
%Coefficient of Variation of 2D Aspect Ratio of the Cell
DMSO	Noco
7.979	14.33
5.594	14.19
10.03	15.38
2.894	11.49
12.09	21.99
2.188	14.39
12.27	10.2
9.223	14.77
	16.62
	11.86
	9.264

## Sheet: 5F
Median 2D Solidity of the cell
DMSO	Noco
0.927	0.875
0.957	0.892
0.9335	0.87
0.961	0.9195
0.93	0.899
0.941	0.883
0.945	0.948
0.945	0.896
	0.908
	0.926
	0.905
