# Supplementary material for: Microtubules restrict F-actin polymerization to the immune synapse via GEF-H1 to maintain polarity in lymphocytes
Source: eLife. 2022 Sep 16;11:e78330. doi: 10.7554/eLife.78330 (PMC9592083; doi:10.7554/eLife.78330)
Supplement: Figure 6—source data 1. [file elife-78330-fig6-data1.zip]

Archive with 5 entries (4 files):
- Figure6_SourceData1/
- Figure6_SourceData1/Fig6E_WB_Chemiluminescence.scn
- Figure6_SourceData1/Fig6E_WB_Colorimetric.scn
- Figure6_SourceData1/Figure6_SourceData1_imagesfullgel.png
- Figure6_SourceData1/Merge2021-08-31 37.311s Chemiluminescence+2021-08-31 0.243s Colorimetric.scn
