# Supplementary material for: Microtubules restrict F-actin polymerization to the immune synapse via GEF-H1 to maintain polarity in lymphocytes
Source: eLife. 2022 Sep 16;11:e78330. doi: 10.7554/eLife.78330 (PMC9592083; doi:10.7554/eLife.78330)
Supplement: Figure 6—source data 2. [file elife-78330-fig6-data2.zip]

Archive with 6 entries (5 files):
- Figure6_SourceData2/
- Figure6_SourceData2/Figure6A.xlsx
- Figure6_SourceData2/Figure6B.xlsx
- Figure6_SourceData2/Figure6C_D.xlsx
- Figure6_SourceData2/Figure6G_H.xlsx
- Figure6_SourceData2/Figure6I.xlsx
