# Supplementary material for: Microtubules restrict F-actin polymerization to the immune synapse via GEF-H1 to maintain polarity in lymphocytes
Source: eLife. 2022 Sep 16;11:e78330. doi: 10.7554/eLife.78330 (PMC9592083; doi:10.7554/eLife.78330)
Supplement: Figure 6—source data 2. [file elife-78330-fig6-data2.zip › Figure6_SourceData2/Figure6B.xlsx]

## Sheet: Sheet 1
GEF-H1 enrichment
DMSO 0-5 min	DMSO 15-20min	Noco 15-20min
0.132	0.189	0.148
0.088	0.119	0.154
0.137	0.129	0.066
0.095	0.16	0.105
0.123	0.128	0.056
0.089	0.051	0.106
0.095	0.095	0.118
0.123	0.096	0.072
0.279	0.217	0.171
0.131	0.14	0.073
0.119	0.119	0.067
0.086	0.076	0.117
0.139	0.081	0.119
0.114	0.15	0.047
0.098	0.129	0.106
0.066	0.107	0.103
0.077	0.163	0.115
0.135	0.158	0.098
0.212	0.138	0.08
0.095	0.141
0.085	0.139	0.131
0.071	0.18	0.102
0.025	0.122	0.087
0.122	0.191	0.107
0.149	0.21	0.097
0.083	0.232	0.103
0.185	0.106	0.112
0.086	0.114	0.106
0.106	0.197	0.191
0.05	0.224	0.118
0.106	0.126	0.114
0.035	0.146	0.152
0.073	0.162	0.146
0.054	0.206	0.103
0.158	0.125	0.11
0.086	0.154	0.113
0.028	0.108	0.038
0.043	0.175	0.195
	0.117	0.123
	0.173	0.164
