# Supplementary material for: Microtubules restrict F-actin polymerization to the immune synapse via GEF-H1 to maintain polarity in lymphocytes
Source: eLife. 2022 Sep 16;11:e78330. doi: 10.7554/eLife.78330 (PMC9592083; doi:10.7554/eLife.78330)
Supplement: Figure 6—figure supplement 1—source data 1. [file elife-78330-fig6-figsupp1-data1.zip › Figure6_FigureSupplement1_SourceData1/Figure6- figure supplement1C.xlsx]

## Sheet: Sheet 1
Antigen recruitment (only final image, no movie)
siCtrlDMSO	siCtrlNOCO	siGEFDMSO	siGEFNOCO
1.683	1.375	1.104	1.376
1.536	1.267	1.351	1.602
1.635	1.992	1.299	1.669
1.313	1.554	1.947	1.826
2.362	1.397	2.181	1.762
1.832	1.78	1.281	1.924
2.239	1.331	1.695	1.184
1.416	1.459	1.335
1.4	2.092	1.692
1.244	1.558	2.311
1.836	1.568	1.848
1.131	1.048	1.867
2.309	1.17	1.384
1.934	1.25	1.587
1.69	1.598	1.35
1.29	1.359	1.869
1.901	2.47	1.336
1.462	1.073	2.101
1.017	1.445	1.726
1.224		1.231
1.209
1.1
1.412
1.61
1.575
1.095
1.814
1.082
1.282
2.338
1.051
3.53	1.78	2.927	3.118
2.209	1.938	3.479	1.013
2.387	0.897	2.452	4.646
3.504	1.37	1.853	2.471
4.654		2.276	1.528
1.588		2.165	1.827
2.49		2.304	1.51
1.078		2.589	1.924
		2.786	1.069
		1.809	1.227
		2.057	1.629
		2.068	4.088
		3.29	3.598
		2.495	0.904
		3.102	2.207
		1.008	1.607
		2.872	1.248
		2.351	1.081
		2.497	1.135
		3.457	1.113
		3.137	5.224
		1.079	2.306
		2.462
		3.069
		2.297
		1.759
		1.716
		1.668
		1.484
		1.538
		2.102
		2.286
		2.486
		1.412
		2.059
		3.324
		3.588
		1.845
		2.193
		2.212
		1.613
		2.191
		4.824
