# Supplementary material for: Microtubules restrict F-actin polymerization to the immune synapse via GEF-H1 to maintain polarity in lymphocytes
Source: eLife. 2022 Sep 16;11:e78330. doi: 10.7554/eLife.78330 (PMC9592083; doi:10.7554/eLife.78330)
Supplement: Figure 7—source data 1. [file elife-78330-fig7-data1.zip]

Archive with 6 entries (5 files):
- Figure7_SourceData1/
- Figure7_SourceData1/Figure7B_C.xlsx
- Figure7_SourceData1/Figure7D.xlsx
- Figure7_SourceData1/Figure7F.xlsx
- Figure7_SourceData1/Figure7G_H.xlsx
- Figure7_SourceData1/Figure7I.xlsx
