# Supplementary material for: Microtubules restrict F-actin polymerization to the immune synapse via GEF-H1 to maintain polarity in lymphocytes
Source: eLife. 2022 Sep 16;11:e78330. doi: 10.7554/eLife.78330 (PMC9592083; doi:10.7554/eLife.78330)
Supplement: Figure 7—source data 1. [file elife-78330-fig7-data1.zip › Figure7_SourceData1/Figure7D.xlsx]

## Sheet: Sheet 1
Average distance of actin maxima to the droplet
Control	RhoA CA
4.569	4.766
0.4783	12.61
0.7754	3.651
2.345	8.025
0.835	0.4412
5.041	2.394
0.2244	6.164
9.646	8.113
6.376	13.09
0.07025	8.91
0.7651	11.02
4.958	4.644
0.2923	3.6
6.936	2.43
6.643	5.522
0.9335	2.673
5.308	8.647
1.249	5.153
3.413	9.413
	2.079
	1.903
