# Supplementary material for: Microtubules restrict F-actin polymerization to the immune synapse via GEF-H1 to maintain polarity in lymphocytes
Source: eLife. 2022 Sep 16;11:e78330. doi: 10.7554/eLife.78330 (PMC9592083; doi:10.7554/eLife.78330)
Supplement: Figure 7—source data 1. [file elife-78330-fig7-data1.zip › Figure7_SourceData1/Figure7I.xlsx]

## Sheet: Sheet 1
Average distance of actin maxima to droplet (µm)
DMSO	NocoBlebb
3.942	0.107
1.176	6.961
9.626	10.04
3.974	11.8
11.74	4.129
5.344	9.21
4.335	8.248
3.415	5.182
0.9031	11.74
11.65	11.6
3.857	10.24
1.008
2.981
0.5824
