# Supplementary material for: Microtubules restrict F-actin polymerization to the immune synapse via GEF-H1 to maintain polarity in lymphocytes
Source: eLife. 2022 Sep 16;11:e78330. doi: 10.7554/eLife.78330 (PMC9592083; doi:10.7554/eLife.78330)
Supplement: Figure 7—figure supplement 1—source data 1. [file elife-78330-fig7-figsupp1-data1.zip]

Archive with 2 entries (1 files):
- Figure7_FigureSupplement1/
- Figure7_FigureSupplement1/Figure7-Figure supplement 1B-C.xlsx
