# Supplementary material for: Microtubules restrict F-actin polymerization to the immune synapse via GEF-H1 to maintain polarity in lymphocytes
Source: eLife. 2022 Sep 16;11:e78330. doi: 10.7554/eLife.78330 (PMC9592083; doi:10.7554/eLife.78330)
Supplement: Figure 8—source data 1. [file elife-78330-fig8-data1.zip]

Archive with 7 entries (6 files):
- Figure8_SourceData1/
- Figure8_SourceData1/Figure8B.xlsx
- Figure8_SourceData1/Figure8D.xlsx
- Figure8_SourceData1/Figure8E.xlsx
- Figure8_SourceData1/Figure8F.xlsx
- Figure8_SourceData1/Figure8G.xlsx
- Figure8_SourceData1/Figure8H_I.xlsx
